# Supplementary material for: Long-Term Supranutritional Supplementation with Selenate Decreases Hyperglycemia and Promotes Fatty Liver Degeneration by Inducing Hyperinsulinemia in Diabetic db/db Mice
Source: PLoS One. 2014 Jul 1;9(7):e101315. doi: 10.1371/journal.pone.0101315 (PMC4077766; doi:10.1371/journal.pone.0101315)
Supplement: Table S2 — Expression information of all the differential genes with a change factor of ≥ 1.5 in liver. (XLS) [file pone.0101315.s002.xls]

## Sheet: Sheet1
		Gene Symbol	Probe Set ID	Q-value(%)	Fold Change (DMSe/DMCtrl)	Signal Strength (DMSe)			Signal Strength (DMCtrl)
						DMSe-rep1	DMSe-rep2	DMSe-rep3	DMCtrl-rep1	DMCtrl-rep2	DMCtrl-rep3
	Selenate-upregulated Genes	Fgfbp1	BC065774	1.15709	3.9625	895.304	819.439	461.456	163.559	346.96	95.884
		Ly6d	BC025135	0	3.9546	6911.27	4668.48	5066.24	1663.03	1411.32	1126.15
		Crabp2	BC018397	0.936288	3.8981	1945.23	1469.43	1341.84	463.881	705.075	197.975
		Igfbp6	BC012723	0.936288	3.7953	2958.6	2485.42	1987.61	638.3	1207.98	346.731
		Kcnj13	NM_001110227	1.19596	3.7272	986.324	806.892	671.093	201.74	470.316	108.711
		Ube3a	AK083795	0	3.5301	3338.57	2165.93	2485.1	523.481	758.334	1029.06
		Hao2	BC027754	2.84736	3.526	2603.68	726.724	1273.75	525.565	738.323	141.681
		Slpi	BC028509	1.19596	3.4627	1593.24	1052.32	1081.12	266.162	726.63	225.743
		Igf2	BC058615	0.694254	3.4509	3712.43	2830.62	2397.15	821.635	1342.14	555.852
		Rad51l1	BC058184	0	3.4405	2751.21	2030.89	3829.09	818.937	928.107	691.167
		5330434G04Rik	AK163556	0	3.4396	564.69	500.979	419.913	107.998	158.314	170.737
		Ptgds	BC038083	0.73158	3.4379	1264.67	1282.13	547.875	219.659	342.785	290.359
		Ogn	BC021939	0.694254	3.3181	1466.22	1147.65	1145.38	370.036	585.094	243.683
		Slc22a8	BC014762	1.19596	3.2824	1552.18	1032.59	1204.71	336.785	783.989	206.781
		Cidea	BC096649	0.73158	3.231	2772.38	2496.19	1089.91	640.545	657.97	530.594
		Slc22a6	BC021647	1.77569	3.217	715.005	549.647	524.5	171.209	395.568	91.4163
		Slc39a5	BC028990	0	3.2151	603.767	476.582	557.478	173.685	171.249	162.277
		Dapl1	BC116916	1.19596	3.1822	2001.49	1416.1	1392.65	497.499	896.393	274.668
		Scd1	BC114417	0.936288	3.1052	11792.7	13999.5	17182.8	7549.1	4595.14	2731.18
		Ogn	AK163772	0.694254	3.0083	3949.75	2964.91	4137.25	1210.23	1837.81	800.123
		Scd1	BC055453	0.73158	3.0038	14715.5	12286.4	13812.9	7038.58	4622.92	2831.73
		Slc13a4	BC089161	1.19596	2.9764	1078.29	833.011	830.497	318.255	547.089	162.48
		Slc6a20a	BC118933	0.73158	2.8643	2562.3	2176.19	2020.9	631.727	1322.26	574.075
		Cidec	BC099676	2.77519	2.8502	4356.57	2827.69	1603.15	1865.67	889.718	513.869
		Osr1	BC023922	1.19596	2.8315	1078.64	904.153	757.665	311.217	575.4	181.76
		D0Kist2	DQ656357	1.15709	2.7805	947.86	626.548	464.051	159.84	245.942	326.126
		Aldh1a2	BC075704	1.86915	2.7661	1451.85	1041.75	1075.88	412.507	797.295	233.765
		Cga	BC087926	3.97877	2.7418	1035.94	876.966	1248.08	495.567	855.199	129.801
		2300009N04Rik	AK009051	0	2.7217	1032.99	1360.15	721.333	376.925	399.969	333.452
		Cidec	M61737	2.84736	2.7156	3876.52	2072.84	1547.36	1750.54	785.106	451.775
		Gm4794	XM_137040	2.84736	2.6926	3407.51	2385.59	5940.81	1622.94	2364.28	644.738
		Bcas1	BC113957	0	2.6875	1200.53	1550.1	1155.13	549.139	445.349	452.841
		A330076H08Rik	AK083195	0.73158	2.6627	583.848	535.674	408.945	130.137	203.856	255.368
		A330076H08Rik	AK080655	1.94391	2.6223	945.221	748.662	604.863	162.745	265.779	548.764
		Gm1979	XM_001471959	1.86915	2.6135	537.068	488.555	471.989	126.528	142.439	384.941
		Nbl1	BC099858	0.694254	2.5381	1061.36	843.565	728.47	364.176	440.296	248.792
		Ptgfr	BC064794	1.19596	2.477	626.6	676.617	1372.48	381.688	318.103	315.326
		Fam180a	BC064033	1.15709	2.4749	560.171	580.678	773.56	249.068	383.281	173.873
		Gje1	BC125305	0	2.342	1347.82	1336.42	1068.96	488.695	469.214	653.658
		Bai3	AK044160	0.936288	2.2975	666.514	508.772	525.592	190.435	218.123	353.82
		Lgals1	BC099479	1.19596	2.2756	14190.2	7874.03	8985.22	5195.17	5216.78	3143.64
		Agrp	BC079902	2.51989	2.2622	2717.13	1967.77	1579.5	1253.11	1161.35	501.253
		Igf2	BC053489	1.60464	2.2499	2349.49	3075.06	2071.68	1128.72	1596.29	729.343
		Foxc1	BC052011	1.15709	2.2255	622.119	602.066	607.822	254.596	406.23	199.703
		Gm3469	XM_001476988	1.86915	2.1884	553.142	467.464	420.18	142.26	207.536	351.129
		Pltp	BC003782	0	2.17	2946.7	2577.2	2887.21	1387.05	1220.43	1267.63
		Nupr1	BC002109	1.19596	2.1543	3365.69	2569.08	2902.64	1229.38	2024.55	1008.61
		Gm2788	XM_001474722	0.73158	2.1461	2704.56	1696.46	2710.17	1052.08	974.33	1227.18
		Snord116	NR_002895	0	2.1446	691.451	925.728	609.27	351.83	332.851	337.644
		Abcd2	BC019187	0	2.1445	4189.6	3753.18	3624.73	2003.02	1732.37	1665.4
		Fmod	BC064779	1.94391	2.1444	1125.21	959.076	865.221	499.713	684.023	277
		1500015O10Rik	BC002254	1.19596	2.1375	1873.61	1457.61	1391.52	772.875	970.487	518.762
		E530001F21Rik	NR_002167	1.19596	2.1312	994.099	646.476	606.722	262.432	369.613	415.267
		Hdac9	AF279371	0.73158	2.1134	424.446	498.556	712.315	262.943	258.075	235.33
		Nov	BC003774	1.86915	2.0946	2959.76	2697.73	2186.75	1049.54	1953.31	926.763
		E2f8	AK158295	0.73158	2.0773	3901.03	2512.27	3498.57	1608.77	1327.2	1791.53
		Nt5e	BC119268	2.14531	2.0743	1873.95	965.058	2347	797.73	735.604	810.436
		Xist	NR_001570	1.19596	2.0737	548.385	571.736	466.941	183.567	250.723	356.71
		Gstm3	BC044927	0	2.0633	2330.08	1915.61	2230.03	930.836	1180.79	1031.01
		Klk1b4	BC034518	0.73158	2.052	1339.17	988.773	967.688	452.237	513.259	638.854
		Anxa1	BC002289	0.73158	2.0513	2579.39	1815.19	1995.71	965.795	1264.96	886.049
		Hspb1	BC099463	0	2.0302	1752.88	1777.26	1515.56	745.19	843.994	897.117
		Acacb	AK147463	1.60464	2.0246	2338.64	1312.86	1231.52	819.833	808.057	687.804
		Slc16a11	BC130255	0	2.0184	1093.35	952.56	940.224	480.217	544.01	455.828
		Ctsk	BC046320	0.694254	1.9993	668.948	580.214	607.633	353.893	329.169	253.345
		Me1	BC003287	0.694254	1.9896	18229.5	16226.8	14918.2	9642.35	8447.12	6879.18
		Emp3	BC001999	1.94391	1.9783	2345.14	1749.74	1969.4	991.847	1490.18	706.181
		Islr	BC006602	2.51989	1.976	1130.22	846.475	1399.56	525.11	833.386	396.551
		Acta2	BC064800	0.73158	1.9676	3283.67	2858.16	3897.13	1963.4	1773.78	1378.78
		Lrrc39	BC119529	1.60464	1.9584	945.362	881.225	897.362	561.168	315.684	561.789
		Thbd	BC019154	2.51989	1.9456	436.592	482.227	647.606	260.307	394.559	180.258
		Cdkn1a	NM_001111099	3.06645	1.9416	1107.3	1149.27	709.628	596.12	694.122	298.195
		Tm7sf2	AK040016	0.73158	1.9411	1917.32	2682.15	2666.34	1144.46	1343.8	1219.11
		Xist	NR_001463	2.84736	1.9355	1716.75	1591.4	1130.79	502.569	750.752	1129.21
		Gm11627	AK144330	1.19596	1.9354	915.617	805.151	537.095	382.699	396.994	359.47
		Upk1b	BC046604	0	1.9186	537.209	478.788	429.983	234.563	272.966	244.576
		Lgals1	BC002063	2.21619	1.9185	12216.7	8420.52	7391.92	4781.59	6520.82	3453.72
		Hspb1	BC018257	0	1.9166	1909.95	1725.74	1568.86	869.131	980.637	861.837
		Ctse	BC005432	0.73158	1.9139	751.473	629.949	611.211	288.741	353.193	404.668
		Pctp	BC140284	0.694254	1.9098	2602.33	2594.81	2735.8	1677.77	1274.26	1240.44
		Gpx8	BC019664	1.19596	1.9081	2256.59	1430.98	1717.93	985.539	1084.56	747.052
		Fxyd5	NM_001111073	2.77519	1.889	1959.31	1585.93	1779.29	946.216	1413.43	613.333
		Gm2194	XM_001472704	1.15709	1.8849	1582.23	1298.36	1431.9	784.528	932.591	600.349
		Gm3094	XM_001475641	1.77569	1.8767	902.87	903.642	700.307	317.822	526.915	516.173
		Ddit4	BC131992	2.77519	1.869	766.696	798.121	414.378	330.317	419.497	280.298
		Mgp	BC069922	1.86915	1.8671	10753.8	7706.27	7103.67	4291.44	5964.74	3533.28
		Kcne1l	BC028942	0.936288	1.8669	877.593	950.588	735.032	531.745	466.596	379.813
		Mtap7	AK008182	0.694254	1.8628	1808.53	1465.71	1550.38	813.487	778.004	1004.52
		Gm7339	XM_972614	3.97877	1.8494	1669	829.456	838.142	387.169	632.283	749.316
		Pdlim2	BC024556	0	1.8437	2882.44	2598.81	2343.57	1363.16	1408.53	1458.81
		C130071C03Rik	AK013308	1.19596	1.8352	1390.63	1279.3	902.045	581.869	654.884	681.351
		Elovl5	BC022911	1.19596	1.832	22277.4	16927.4	22074	12199.9	12441.1	8919.55
		Spc25	BC033605	0.73158	1.8157	628.764	773.639	601.389	391.302	318.699	391.861
		Ocrl	AK035315	0.73158	1.815	820.355	684.932	637.924	389.812	351.91	436.993
		Flt1	BC029674	0.694254	1.8106	1565.56	1611.6	1927.95	871.757	1017.61	923.732
		S100a6	BC003832	1.86915	1.7951	5071.97	3351.31	3593.81	2317.66	2633.6	1730.14
		Plac9	BC032982	1.19596	1.7839	4509.55	3356.34	3712.53	2545.23	2098.45	1853.3
		6720475J19Rik	AK013372	0	1.7828	993.484	964.824	962.983	577.203	502.959	561.164
		Myl9	BC049974	1.19596	1.7798	2425.71	2383.06	2682.78	1661.71	1506.48	1098.89
		Crispld2	BC090642	1.19596	1.7685	1667.2	1194.95	1444.63	838.64	935.345	663.327
		Gm12407	XM_001473508	1.46316	1.7659	1187.67	1012.4	860.138	624.276	655.304	459.086
		2400009B08Rik	AK019114	1.15709	1.7602	6286.27	5527.23	4552.19	2854.61	3499.75	2902.93
		Pdzk1ip1	BC013542	1.46316	1.7595	1218.44	988.91	1032.11	598.735	771.576	494.233
		Zcwpw2	BC104378	2.14531	1.7552	530.812	532.661	646.301	451.928	259.154	288.552
		Fbn1	L29454	0	1.7538	691.523	665.586	740.838	413.52	420.033	363.923
		Fbln1	BC007140	2.84736	1.7511	1674.85	1352.84	1117.9	796.803	1066.37	555.16
		Tln2	AK052301	0.73158	1.7462	919.988	694.837	871.11	482.801	447.607	483.952
		Ly6c1	AK143577	0.73158	1.7456	1911.84	2146.36	2173.09	1071.94	1392.8	1122.86
		Itm2a	BC031420	1.86915	1.7428	2403.79	2162.79	1696.46	1024.26	1503.97	1081.63
		Rpph1	NR_002142	1.86915	1.7424	770.025	633.569	706.658	536.134	365.885	332.241
		Tfpi	BC036146	1.15709	1.7259	555.362	464.35	603.226	359.053	292.354	288.283
		E130008O17Rik	AK037193	1.19596	1.7258	567.799	552.927	561.913	349.808	261.413	375.299
		D7Ertd715e	AK035645	1.19596	1.7235	1163.43	1197.17	850.456	544.025	617.536	688.702
		Meg3	BC024818	4.03686	1.7229	3552.76	1812.83	1996.22	981.243	1503.72	1703.65
		Ptgds	BC043015	1.60464	1.722	14116.7	10182.7	10177.4	6204.87	7873.39	5864.55
		Ranbp3l	BC058706	2.84736	1.722	1184.39	1059.8	1113.1	581.691	974.182	482.874
		Cenpm	BC009160	1.77569	1.7202	2837.81	2106.2	1809.18	1374.23	1359.02	1137.57
		Igh	BC103785	4.75699	1.7168	3614.91	1468.14	3090.86	1543.41	1548.63	1356.25
		Cltb	AK045989	1.19596	1.7157	592.695	660.734	496.312	333.539	300.599	383.825
		1190002F15Rik	AK012387	1.86915	1.7109	656.769	577.325	479.459	292.668	291.579	425.346
		Spc25	AK151554	0.694254	1.7071	2100.39	2003.1	1980.92	1315.8	1073.29	1186.28
		Cdkn1a	BC002043	4.03686	1.7054	6117.91	4903.33	4475.39	3532.68	4136.36	1852.45
		Myl9	BC055439	0.73158	1.7045	3084.96	3319.23	3134.19	2172.86	1790.29	1665.95
		Fitm1	BC104408	1.15709	1.7019	5697.54	5025.83	4230.1	2688.49	3172.87	2880.41
		Afap1l1	BC148622	0.73158	1.6973	595.786	516.818	494.115	341.573	314.917	289.292
		Pnldc1	XM_139740	2.24961	1.697	1397.37	1277.83	1880.84	1103.98	703.585	884.688
		Anxa2	BC003327	2.89024	1.6963	7262.24	4869.18	5027.54	3019.87	4609.13	2616.57
		2010002N04Rik	BC012898	1.15709	1.696	1126.15	1069.56	994.281	636.479	725.644	531.521
		Pnpla7	BC021312	2.84736	1.6879	9872.8	5702.58	8151.63	5659.57	3958.75	4259.88
		Rbp1	BC018254	1.15709	1.6819	4897.42	4409.88	4418.6	2844.35	3077.79	2291.25
		Mapre2	AK088734	1.94391	1.6815	1021.65	796.351	690.524	406.471	577.131	503.73
		Rps7	BC100397	1.15709	1.6801	27171	26175.4	20615.9	15422.9	14739.5	13599.8
		Utrn	AK134010	0.73158	1.6758	1398.82	1492.62	1262.31	938.089	772.382	772.956
		Tnks2	AK047094	1.19596	1.6752	595.512	648.715	674.757	456.864	342.189	354.694
		Cldn5	BC002016	1.19596	1.6732	2604.38	2687.96	2222.12	1306.64	1718.67	1478.73
		Cox6b2	BC048670	1.19596	1.6718	690.774	609.687	574.709	379.716	429.051	317.941
		Cd207	BC146457	4.9127	1.6677	800.426	737.685	804.148	794.642	345.925	372.425
		Jam2	BC028778	1.19596	1.6628	3053.98	2555.93	2452.26	1608.95	1878.83	1377.25
		Atp11b	AK043943	3.23114	1.6612	847.961	644.769	451.929	323.177	366.795	454.702
		Klhdc2	AK082528	1.19596	1.6601	658.862	513.717	523.481	357.64	302.416	358.039
		Wdr67	AK161403	3.23114	1.6564	1093.35	581.423	629.511	497.308	412.135	429.597
		4930402H24Rik	AK045996	1.60464	1.6562	630.647	586.254	727.452	457.604	402.773	321.235
		Raet1e	AK131854	2.75692	1.6536	4174.29	3437.24	4841.46	3217.13	2018.97	2365.29
		Gm8159	XM_984543	2.91033	1.6533	620.112	1105.19	793.104	424.206	464.133	610.906
		Myl9	XM_485171	0.73158	1.6533	3062.19	2947.85	3022.86	2064.13	1680.48	1740.75
		Gm3105	XM_001475665	3.23114	1.652	976.215	840.973	680.993	357.938	655.268	528.709
		Gm3079	XM_001475615	3.06645	1.6513	702.785	644.051	516.282	264.619	489.856	400.335
		Cpxm1	BC003713	2.4222	1.65	506.387	815.128	813.617	430.486	445.143	390.114
		Pik3ip1	AF528078	1.19596	1.6498	905.847	793.526	686.289	524.978	502.521	416.423
		2410089E03Rik	AK135113	2.51989	1.6482	1051.2	732.152	715.53	405.939	522.631	579.78
		Prss23	AK006119	0.694254	1.6464	614.973	581.822	575.13	390.173	321.268	367.847
		Osbpl3	BC044866	3.39609	1.6461	1250.61	700.965	706.974	502.99	608.15	454.268
		1700003O08Rik	AK005653	2.14531	1.646	1373.05	1270.48	1490.74	1088.9	808.136	662.677
		1810005K13Rik	AK019003	4.75699	1.6451	1710.46	924.728	1151.18	732.11	552.893	1010.34
		Col6a1	BC156500	1.60464	1.642	545.16	452.498	537.252	369.121	310.714	261.014
		Gnas	AK020895	0	1.6417	1342.7	1217.57	1301.49	747.576	798.054	806.063
		Mpzl1	AY764247	0.73158	1.6412	1807.69	1755.85	1524.82	966.015	1105.6	1025.05
		Cspg5	AK138233	1.86915	1.6404	611.358	560.529	440.298	269.252	369.036	343.997
		Lamb3	AK155769	2.86362	1.6394	5174.8	4883.45	4196.14	2514.19	4118.56	2324.24
		Hexim2	AK016624	2.84736	1.6368	1159.15	1424.98	888.56	747.96	547.826	816.877
		Slc16a6	BC017129	2.89024	1.6352	848.997	529.648	609.872	343.174	514.667	355.121
		Trip11	AK148294	1.19596	1.635	1955.74	1754.06	1532.06	1202.16	1022.41	978.304
		Prss23	BC018517	0.73158	1.6345	1328.99	1278.72	1550.39	876.396	854.549	805.671
		Sspn	BC021484	1.15709	1.6339	829.456	935.631	704.409	495.289	476.426	531.08
		Snhg11	BC049241	1.86915	1.6332	4486.88	3458.1	3344.17	2105.27	2042.94	2769.68
		Uap1l1	AK131159	0.73158	1.6312	2237.86	1877.83	1812.46	1155.35	1224.17	1240.7
		Rps7	BC002014	1.15709	1.6296	38857	31289	29418.1	20712.9	20241.6	19713.7
		Cenpa	BC011038	2.84736	1.6289	560.294	449.686	482.918	342.21	218.4	376.686
		Cdkn1b	U10440	2.17139	1.6275	918.97	719.904	839.309	654.103	432.791	455.036
		B230206F22Rik	BC076616	2.21619	1.6271	1158.63	1046.61	1001.86	529.769	616.039	864.201
		Sparc	AK049692	1.19596	1.6269	25393.7	19887.8	20452.5	14000.8	14041.6	12201.3
		Sfrs5	AK005552	0.694254	1.6266	3930.76	4690.6	4006.32	2522.95	2639.37	2577.53
		BC049987	BC042789	4.21644	1.6184	591.24	582.422	667.125	242.565	456.066	489.845
		Tmod2	BC061124	3.99125	1.6183	485.911	641.33	449.194	284.568	247.816	468.334
		Tgfbr3	BC070428	1.19596	1.6174	1261.18	1021.15	1010.95	749.425	647.667	633.938
		2310015A10Rik	AK009348	0.73158	1.616	1996.57	1885.67	1740.95	1231.85	1201.79	1049.1
		Nxn	BC058244	2.14531	1.615	2309.81	1994.02	1556.84	1104.72	1410.34	1092.68
		Vps13c	AB281678	1.15709	1.6107	666.344	700.232	726.186	459.569	370.927	475.646
		5330434G04Rik	AK134610	3.34319	1.6103	585.377	970.001	902.168	417.819	617.965	475.126
		Myh11	BC026142	2.77519	1.6097	1532.24	1438.78	2179.39	1261.86	925.288	986.625
		2900016B01Rik	AK019339	1.60464	1.6091	757.75	878.289	737.212	541.059	532.278	408.892
		1200016E24Rik	XM_001472371	1.86915	1.6077	13037.8	10330.2	10808.4	8042.86	7585.76	5741.42
		5730469M10Rik	AK156326	1.15709	1.6047	17441.4	15253.9	13608.4	9494.07	9290.52	9933.69
		Lsm8	BC019458	3.27853	1.6032	2208.32	2234.27	1891.01	1373.8	938.439	1756.28
		Mboat2	AK033106	3.27853	1.6032	2301.78	2315.3	1669.57	1418.7	1597.22	952.846
		Serpina7	AK149459	3.99125	1.6008	3816.4	3308.24	4381.71	3489.08	2158.46	1790.62
		Mtnr1a	BC119313	2.85293	1.6001	580.986	594.069	611.781	264.889	455.567	427.077
		Icam2	BC039128	0.694254	1.5954	1219.95	1091.66	1132.77	739.29	678.811	740.346
		Smox	AF495852	1.86915	1.5946	1948.9	1511.88	1469.76	913.132	1168.5	1000.97
		Slc16a9	BC034205	1.86915	1.5935	683.194	534.848	591.145	368.048	448.635	323.28
		Ddah2	BC003328	1.15709	1.5924	1525.97	1463.52	1283.38	969.968	911.852	802.576
		6430573F11Rik	AK220392	2.84736	1.5918	686.851	781.315	560.277	326.208	495.921	460.849
		Chd9	AK030430	1.19596	1.591	1561.07	1655.47	1842.7	1164.91	944.149	1075.03
		LOC100038847	XM_001471507	1.19596	1.588	4136.05	4160.15	3309.28	2211.8	2524.96	2545.91
		Hspb1	BC090388	2.86362	1.5876	1314.55	2097.35	1675.18	1054.45	1255.22	871.972
		Plp1	AK077564	1.19596	1.5864	9691.17	12203.6	9858.22	6273.27	6224.95	7478.8
		2610019E17Rik	AK011460	1.86915	1.5856	3929.85	3143.14	2674.27	2164.08	2008.46	1906.42
		Wfdc2	BC099427	0.936288	1.583	3539.49	3831.48	3076.61	2132.52	2160.97	2282.45
		Sparc	BC004638	1.19596	1.5825	27842.3	23015.4	23353.8	15712.1	17236.7	13943.6
		Aebp1	AK159377	2.91033	1.5801	498.053	548.202	538.779	304.323	465.51	263.229
		Ltbp4	AK157031	0	1.5794	2725.05	2630.65	2854.65	1730.28	1768.7	1697.18
		Tmem191c	BC058760	2.77519	1.579	673.746	588.163	440.197	305.05	373.028	389.405
		Nos3	BC052636	1.77569	1.5776	1213.8	1384.32	1260.6	985.708	710.247	770.553
		Rcn3	BC025602	0.694254	1.5766	1365.13	1354.36	1416.74	878.422	931.871	816.6
		Gjb6	BC013811	2.4222	1.5753	6561.25	5168.59	4265.06	3187.7	3733.62	3108.71
		Pik3r1	U50414	2.14531	1.5725	2896.1	2892.79	3572.67	2174.86	2210.45	1601.14
		Car14	AK009805	0.694254	1.5682	1099.93	1088.54	1048.96	739.701	643.399	684.26
		Narg2	AK041772	1.15709	1.567	543.923	533.521	644.63	384.032	344.816	367.159
		Wfdc1	BC132073	1.19596	1.5668	3773.28	2972.93	3041.33	2062.94	2071.47	2075.8
		Apold1	NM_001109914	2.4222	1.5666	467.468	635.508	687.517	386.204	412.171	333.693
		E130114P18Rik	AK086602	0.73158	1.5662	1127.84	1123.58	1116.77	782.52	716.615	656.872
		Gng11	BC039062	0.936288	1.5657	553.052	456.574	493.804	307.244	321.733	328.664
		Ptn	AK161964	1.86915	1.5645	9423.56	8534.4	6681.73	5007.36	5490.72	5104.51
		Vash1	BC086688	2.21619	1.5638	539.736	723.732	481.464	333.477	380.155	387.96
		Madd	BC003255	0.73158	1.5628	409.247	469.179	418.63	291.759	261.126	276.426
		Gal3st1	AK007645	2.84736	1.562	1267.85	849.284	875.848	696.183	548.688	647.797
		Myoc	BC125329	1.86915	1.562	1130.36	1111.61	992.625	820.076	690.92	577.591
		Rbp1	BC091751	2.75692	1.5599	4712.84	3486.63	4815.89	2755.82	3203.07	2361.72
		Wnt2	BC026373	1.19596	1.5596	1086.61	1038.02	1231.33	766.605	638.461	748.052
		Ccdc88a	AK129310	2.17139	1.5585	2061.63	1746.53	1571.29	943.089	1241.45	1276.46
		Evi2a	BC038124	0.73158	1.5551	2544.43	2760.81	2412.63	1615.66	1599.59	1743.69
		Mbp	L07509	1.19596	1.5546	7999.03	8394.81	6642.25	4826.73	4534.35	5424.73
		Rev3l	BC048946	1.77569	1.5543	853.085	817.314	973.415	667.408	513.675	527.186
		Ccl19	BC051472	1.86915	1.5535	645.956	501.817	504.529	388.735	358.374	313.133
		Efemp1	AY251056	1.86915	1.5523	3195.44	2600.44	2524.51	1715.6	2029.6	1610.72
		Trip11	AK081763	1.86915	1.5516	1679.71	1520.72	1565.03	1224.81	856.093	1020.71
		Scara3	BC051636	2.84736	1.5498	793.973	846.824	623.468	488.609	585.843	393.401
		S100a11	BC021916	2.4222	1.549	4367.64	3690.52	4106.25	2837.81	3039.8	2064.61
		Smox	AJ567475	1.86915	1.549	1015.7	922.585	751.125	565.978	627.348	533.335
		4-Sep	AB078010	0.73158	1.548	5411.24	6102.64	5158.33	3693.07	3567.85	3484.82
		Snhg11	BC030414	3.39609	1.5478	4010.57	3267.8	2972.11	1745.58	2090.95	2878.13
		Supt4h1	AK168229	2.86362	1.5444	1291.81	1951.04	1187.73	954.862	902.176	943.367
		Itpr1	S75867	1.19596	1.5434	1735.96	1983.51	2003.65	1365.59	1155.01	1189.79
		2410042D21Rik	AK049599	2.77519	1.5429	559.145	452.44	594.618	338.074	291.078	416.157
		C1qtnf2	BC030324	2.4222	1.5423	541.782	429.328	542.855	294.97	397.017	293.877
		Gm6710	AK013829	3.23114	1.5422	1825.95	1962.96	1216.12	1027.01	958.808	1206.73
		Pqlc3	BC025220	2.85293	1.5413	975.347	604.863	704.367	486.662	531.667	438.631
		Plp2	BC119088	2.86362	1.5408	759.605	696.708	632.759	467.639	565.924	345.902
		Ly6c2	NM_001099217	3.39609	1.5404	1691.18	1687.96	1379.92	818.466	1376.97	956.247
		Csad	BC140350	1.86915	1.5403	1854.33	2138.67	2540.42	1455.7	1470.08	1288.27
		Smarca4	AK141517	3.89875	1.54	4472.31	2949.37	2552.54	2342.24	2082.28	1890.11
		6720475J19Rik	XM_001474896	0.936288	1.5398	881.889	888.122	762.357	569.254	525.111	547.188
		Gpm6b	S65737	1.94391	1.5387	9498.55	8195.61	6546.08	5103.09	5387.11	5088.47
		Cep70	AK049326	2.91033	1.5379	817.314	666.37	483.346	418.694	437.92	394.731
		Jmy	AK139934	1.86915	1.5373	2941.35	3285.9	3332.36	2489.62	1882.51	1891.61
		Gas5	AK219294	1.60464	1.5358	28473.9	22673.5	22408.5	14897.5	15972.5	16784.9
		Snrnp48	AK172155	0.73158	1.5357	738.898	643.517	656.518	435.375	438.483	451.463
		Hmox1	BC010757	4.9127	1.5356	3446.45	2051.01	3877.08	2083.87	1719.31	2112.53
		Hmgcs1	BC023851	1.19596	1.5352	4195.42	3585.7	4107.13	2524.49	2836.78	2384.66
		Pgp	BC040100	1.60464	1.5338	12567.5	11257.5	10262.7	8244.3	6655.22	7334.02
		Gpam	AK137067	3.89875	1.5334	1899.27	1199.11	1812.58	1178.75	1129.94	859.63
		Plat	BC011256	1.19596	1.5333	1894.33	1719.18	1533.32	1034.21	1197.56	1118.44
		1500017E21Rik	AK142254	1.86915	1.5323	14748.8	11446	13319.9	9725.93	7680.62	8366.97
		Adipor2	AK148295	2.51989	1.5319	846.689	685.707	957.829	619.39	473.907	527.01
		8-Sep	AK144178	1.19596	1.5298	1083.71	1301.19	1128.66	760.008	694.525	842.109
		Rhoc	BC004627	1.19596	1.5293	802.566	758.808	865.558	511.824	591.145	487.121
		Zfp426	BC023931	1.60464	1.5291	1956.03	1789.23	1640.46	1278	1018.42	1233.81
		Afap1l1	BC094505	1.86915	1.5283	1158.82	849.711	1012.29	676.216	679.884	607.324
		C730014E05Rik	AK050351	2.86362	1.5283	1212.36	908.634	732.836	644.583	601.969	582.813
		Smox	AF495851	2.75692	1.5277	978.747	874.904	654.121	516.599	580.473	523.88
		Adamts2	BC046456	2.84736	1.5272	733.458	653.599	996.04	568.962	524.133	449.482
		Meg3	AK147321	3.34319	1.5264	7027.34	4683.9	4561.83	3114.92	3355.43	4039.27
		Cdc2a	BC024396	2.21619	1.5262	1179.13	907.911	930.237	563.4	662.797	750.136
		Zfp40	BC061205	2.14531	1.5248	632.118	530.354	441.024	345.629	324.387	372.005
		Vash1	BC026398	3.23114	1.5236	1115.8	1423.08	957.406	640.216	914.514	734.074
		Trps1	BC049857	1.91861	1.5235	766.007	761.685	790.297	439.894	480.673	616.701
		Rp2h	BC049698	1.19596	1.523	882.712	822.383	760.535	571.495	475.165	575.493
		Aifm3	AK158809	1.15709	1.5213	2407.65	2169.72	2009.17	1460.61	1467.1	1391.13
		Mapk8	AK032486	1.19596	1.521	898.994	795.008	756.551	538.234	494.039	577.939
		Psmb3	BC014783	1.86915	1.5202	13426.7	12290.4	10024.3	8507.74	7485.15	7393.16
		Nelf	AK041478	0.73158	1.5193	421.429	412.341	422.871	296.35	273.817	258.217
		Cdc37l1	AK080238	2.24961	1.5185	667.139	598.437	584.534	415.391	332.548	482.512
		Diap3	AK015162	1.86915	1.5162	736.505	988.457	840.026	570.909	580.908	529.066
		Sytl4	AK030401	2.84736	1.516	1747.24	1492.93	1154.59	1041.45	938.759	884.109
		Ramp2	BC069992	1.86915	1.515	3728.41	3428.22	2965.94	2000.45	2516.68	2165.45
		Pard6g	BC025623	2.14531	1.5148	965.827	1032.8	766.542	542.164	610.059	665.106
		Rnf186	BC011492	3.23114	1.5144	632.348	570.688	717.08	546.73	346.91	392.863
		Immp1l	BC008259	0.694254	1.5139	7940.09	8576.98	8224.6	5683.96	5408.82	5250.61
		Pklr	BC152327	4.41688	1.5133	5137.37	3211.16	2831.05	2240.42	2356.57	2552.42
		Kifc2	AK144304	2.08542	1.5119	837.06	804.735	612.439	506.685	514.404	458.033
		S100a6	BC010774	2.84736	1.5116	4675.32	3639.88	3214.13	2677.78	2757.15	2144.94
		Nkain4	EF058056	4.75699	1.5107	2522.66	1767.85	1376.46	1234.48	1371.17	1051.94
		Alkbh8	AK020197	1.60464	1.5101	440.011	413.264	445.606	246.149	317.853	300.759
		Serpinh1	NM_001111043	2.89024	1.5097	1202.76	1143.87	1426.26	830.57	1030.17	666.432
		Trim9	NM_001110203	2.84736	1.5089	1373.88	1853.32	1388.16	879.157	970.078	1206.49
		Id1	BC025073	1.86915	1.5078	3570.95	3396.61	3335.45	2427.96	2534.28	1918.09
		Gm3149	XM_001476132	2.89024	1.5077	866.611	706.934	640.168	389.633	526.087	558.234
		Mxra8	BC026438	1.19596	1.5076	972.351	1020.71	813.851	641.622	594.322	618.136
		Smox	AJ567476	3.27853	1.507	2396.74	1841.96	1445.41	1238.97	1303.41	1154.49
		1700001E04Rik	BC100412	2.84736	1.5055	1005.17	979.278	831.579	490.146	698.702	700.474
		Phkb	BC053105	0.694254	1.5044	3360.18	3377.53	3291.31	2247.92	2315.66	2107.64
		Renbp	AK167648	1.19596	1.504	853.016	724.327	859.444	573.057	524.035	519.721
		D5Ertd579e	XM_001474408	1.19596	1.5036	1062.21	977.784	1001.68	727.603	694.795	605.415
		2610203C20Rik	AK011865	1.94391	1.5024	625.635	605.565	518.638	416.072	421.899	330.074
		Arpp21	AK153892	1.94391	1.5022	462.842	472.536	433.243	354.67	305.478	257.996
		Ptrf	BC110698	1.66661	1.502	2192.86	2018.88	1975.42	1505.35	1448.76	1183.43
		Slc38a6	BC043932	1.19596	1.5016	503.86	471.494	549.234	369.457	309.405	337.098
		Cenpk	BC140383	1.60464	1.5015	722.435	603.821	680.842	480.336	398.26	458.671
		1700048O20Rik	AK006252	3.97877	1.5014	1432.62	1403.68	979.003	682.653	857.031	994.253
		2610301F02Rik	AK011952	2.21619	1.5007	1450.8	1188.08	1373.48	1017.19	748.741	919.688
		Rcn3	BC092069	1.77569	1.5	1366.77	1446.3	1433.86	990.857	1050.36	807.021
	Selenate-downregulated Genes	Aldob	BC030724	1.44146	0.701	28227.7	28401.5	28538.6	38612.6	41349.7	41591.5
		Car1	NM_001083957	2.4222	0.6661	2146.03	2268.73	2611.32	3651.72	3007.49	3916.52
		Mrgpre	BC096766	2.4222	0.6659	280.509	340.226	328.05	417.862	547.649	463.415
		2700045P11Rik	AK049860	2.87076	0.6657	858.614	665.541	597.329	1001.73	1148.06	1006.09
		Fam120b	BC085163	1.77569	0.6649	719.881	837.833	859.494	1112.65	1204.5	1316.16
		Gm11517	XM_894675	1.75958	0.6649	314.498	307.434	292.742	467.512	408.271	504.507
		Mkrn1	BC003329	2.87076	0.6649	636.788	783.573	553.752	1054.9	977.591	911.286
		Tmem132c	AK157823	1.46993	0.6641	347.401	388.51	322.455	507.138	553.96	528.888
		Hectd3	BC070411	3.39609	0.664	1041.27	1272.73	1559.43	2081.49	1730.61	1960.05
		Gm10639	XM_001478803	2.4222	0.6632	10161.1	12644.1	13416.5	20134.1	16825.2	17443.3
		Pah	BC013458	1.94897	0.6632	14827.5	14219.5	17106.4	22465.7	21393	25731
		Inpp4b	BC064813	2.75692	0.6624	340.728	358.289	286.874	421.401	538.838	530.552
		Sulf1	AK076327	2.87076	0.6622	428.581	377.556	458.692	556.609	754.832	608.507
		Gm5474	XM_912766	1.75958	0.6618	2605.44	3310.34	3094.88	4529.06	4605.64	4414.4
		Kalrn	AK088732	2.08542	0.6617	1002.25	1152.77	1160.31	1885.05	1698.6	1445.34
		Raly	AK152290	1.44146	0.6615	3029.33	2738	3101.04	4350.07	4488.67	4551.03
		Synrg	BC056370	1.88991	0.6613	1980.68	2452.76	2096.89	3101.08	3591.23	3163.25
		Mup20	BC092096	2.24961	0.6606	10008.5	13596.7	12687.1	19458.7	17021.2	18083.2
		Faf1	BC065098	1.46993	0.6603	360.912	382.766	419.215	539.847	642.887	579.544
		Mocs1	AK157231	2.2131	0.66	335.535	424.782	456.864	644.015	593.75	592.276
		Cyp39a1	BC037663	3.84375	0.6597	1145.97	1694.97	1494.01	2098.03	2519.76	1911.76
		Olfm1	BC026547	2.51989	0.6597	1569.35	1797.35	1710.04	2126.84	2964.25	2665.18
		Lrrn2	BC056458	2.89024	0.6594	571.16	816.304	765.355	1002.79	1203.32	1031.26
		Pcsk1	BC108982	3.06645	0.6593	506.204	626.431	474.097	672.966	924.237	843.354
		Synj1	AK080946	1.75958	0.659	436.374	345.532	358.85	573.861	551.42	597.602
		1600014C10Rik	NM_001085385	3.64579	0.6585	1369.23	1677.79	2076.59	2608.84	2245.83	2851.26
		BC005764	AK083932	2.87076	0.6584	422.075	438.578	442.547	518.944	717.073	771.362
		BC068157	BC068157	1.88991	0.6584	355.625	372.452	295.832	481.964	550.476	517.386
		Dusp12	AK081862	3.48331	0.6579	341.655	324.826	497.384	585.495	544.026	608.625
		Atp1a3	BC042894	4.03686	0.6576	535.655	595.955	447.098	657.232	1016.91	750.961
		Gldc	AK139929	4.00217	0.6571	768.731	574.559	798.284	1173.63	1228.22	862.184
		Gm4853	XM_887151	2.89024	0.6567	508.456	403.737	570.921	735.311	658.821	854.377
		H2-Q6	BC148635	2.75692	0.6561	2115.8	2239.92	2662.77	3024.05	4028.62	3666.84
		Scarb1	AK010622	3.27853	0.6559	1596.34	1272.07	1765.5	2649.89	1954.73	2452.56
		Tifa	AK041891	1.9626	0.6559	881.094	901.529	1156.7	1531.52	1500.43	1416.86
		Lrrc24	BC116884	1.46993	0.655	1058.75	1131.34	1098.47	1542.99	1864.69	1627.47
		Eif4enif1	AK128990	4.03686	0.6549	1298.49	1464.33	2167.18	2504.24	2474.28	2368.01
		Cpeb2	AK164866	3.84375	0.6547	369.941	404.952	293.72	574.778	625.384	436.143
		Itih4	BC092258	4.41688	0.6545	20478.7	24482.4	26524.6	43465.9	39707.6	27484.3
		Rangrf	BC038470	1.96521	0.6544	1177.11	929.932	1260.14	1688.29	1661.46	1755.15
		Lrtm2	BC058944	2.89024	0.6543	896.261	667.047	627.508	965.717	1169.44	1185.66
		Lrtm1	BC099587	2.4222	0.654	4049.51	3173.15	3975.86	5465.48	5111.49	6537.25
		2610204M08Rik	BC099931	4.21644	0.6531	1001.99	970.808	1346.98	2126.28	1459.72	1515.34
		Atp8a1	BC129872	2.87076	0.6527	657.822	774.852	760.472	915.033	1185	1285.64
		C1rb	AF459018	3.48331	0.6527	5014.68	4365.6	6268.86	8496.81	6563.63	8850.06
		Cdkl5	BC152933	3.89875	0.6526	461.538	626.691	766.044	946.652	889.029	947.062
		Adcy8	BC156810	1.75958	0.6525	472.171	378.128	459.733	667.571	699.02	633.268
		Gm5206	XM_356730	2.4222	0.6518	1328.25	1674.45	1689.37	2579.16	2055.02	2560.41
		Gm2173	XM_001472530	1.07427	0.6513	895.717	931.323	986.701	1436.26	1498.01	1385.04
		Parp3	AK088125	3.48331	0.6506	305.074	311.947	452.953	574.451	472.978	576.1
		Dlx1	BC058394	4.00217	0.6504	1147.05	1267.99	1239.12	1407.57	1957.21	2377.65
		Disp2	BC118526	2.4222	0.6501	595.788	807.527	628.409	937.026	1143.7	1027.02
		Ttc39c	BC020021	3.97877	0.6498	3760.42	2512.05	3259.3	4710.1	4113.06	5791.68
		Pcdhb9	BC055319	1.75958	0.6497	383.622	444.063	406.229	559.989	656.101	686.768
		Gm2180	XM_001472745	1.77569	0.6478	514.735	499.004	443.936	647.627	801.85	807.854
		Nptx1	BC093479	4.9127	0.6478	349.923	515.684	388.039	493.332	741.712	703.964
		Grm7	BC080315	1.46993	0.6466	510.469	518.787	504.539	690.624	836.087	855.816
		Ugt2b34	BC028826	2.51989	0.6466	7589.46	9635.35	11115.3	15281.4	13914.7	14139.4
		Gm3160	XM_001476097	1.75958	0.6463	756.664	849.098	855.327	1311.62	1097.6	1414.24
		Magi1	AB194412	2.08542	0.6463	353.736	460.214	400.967	553.264	628.117	695.877
		Lrfn5	BC052038	3.97877	0.6454	398.028	494.039	368.187	512.142	649.158	809.918
		Cx3cl1	BC006650	2.2131	0.6445	537.159	611.084	460.363	757.444	951.712	782.946
		Gm3051	XM_001476309	2.87076	0.6433	1068.45	1021.27	1396.77	2075.16	1602.15	1722.33
		Agmat	BC115693	4.9127	0.6429	4921.34	8287.44	7511.21	10049	9415.84	12184.2
		Dpysl5	BC065054	1.85893	0.6425	899.241	812.281	784.811	1147.05	1504.48	1252.74
		LOC100042498	XM_001478320	1.9626	0.6424	1542.28	1529	1821.93	2721.09	2152.11	2767.68
		Eif6	BC015274	1.46993	0.6415	709.404	760.162	627.76	1185.67	1049.07	1030.79
		Rdh7	BC024603	3.48331	0.6404	11197.5	11627.7	16864.5	21547.9	17412.5	22278.6
		Lrp12	BC058345	4.00217	0.6401	539.578	721.396	816.6	857.275	1249.31	1131.62
		Hist1h3g	BC125355	3.23114	0.6394	461.116	358.405	510.65	560.503	746.546	771.548
		Syngr3	BC025022	3.89875	0.6392	1895.42	1253.51	1745.41	2056.34	2866.37	2693.81
		Ergic1	BC083144	1.46993	0.6386	1539.95	1241.85	1226.52	2036.16	2197.84	2012.2
		Gm8750	XM_991738	2.51989	0.6384	549.028	581.123	776.432	1065.34	1011.74	883.274
		Mrpl24	AK008961	3.64579	0.638	510.199	472.317	697.295	965.739	704	951.888
		Ccpg1	AK134675	2.87076	0.6369	812.388	1088.2	1257	1682.8	1707.31	1497.05
		Col27a1	AK030038	1.46993	0.6367	1778.09	1643.54	1593.94	2718.44	2886.95	2299.5
		Slc2a3	BC034122	2.87076	0.6366	713.053	735.382	536.551	852.92	1182.55	1081.26
		Gm14470	XM_001481252	1.44146	0.6362	3244.98	3162.81	3018.02	4841.67	4594.48	5406.95
		Nos1ap	AK018149	1.75958	0.6357	382.922	423.745	384.384	534.818	634.091	715.833
		Lgi2	AY841361	1.77569	0.6353	354.956	450.813	380.463	553.474	685.272	625.898
		Dctn2	BC004613	3.48331	0.6347	4703.83	4213.9	7069.57	8008.6	8180.25	8365.55
		Ccdc151	BC057069	1.44146	0.6334	367.167	395.019	356.646	539.618	583.456	646.494
		Mup20	BC089613	2.2131	0.6333	7063.71	8823.3	9166	14128.3	11117.2	14317.6
		Kcna6	BC054804	2.87076	0.633	810.446	892.61	615.919	1098.12	1132.01	1413.32
		Ttc19	BC037111	4.75699	0.6324	491.292	884.256	805.506	1056.4	1084.36	1208.12
		Smpdl3b	BC009087	2.87076	0.6314	495.634	427.184	356.12	598.016	807.58	620.128
		Mfsd1	BC024891	2.87076	0.6313	2100.89	2968	1931.59	3774.91	3477.63	3646.54
		Plcg1	AK134041	2.2131	0.6313	706.729	749.099	962.386	1428.57	1116.79	1269.33
		Mettl7a2	AB253944	2.87076	0.6312	10265.3	6674.87	9310.96	13112.7	12988.2	14892.6
		Inpp5b	AK004601	3.97877	0.6304	2300.78	1561.73	2664.75	3545.37	3625.71	2972.91
		Sgpp2	BC049995	1.46993	0.6302	382.559	340.392	367.437	493.58	604.797	640.345
		Ece2	NM_177940	1.75958	0.6299	826.253	908.158	700.123	1155.36	1401.64	1298.3
		Enpp5	AK032341	2.87076	0.6296	2051.98	2865.67	3092.33	3762.47	4398.54	4402.97
		Gm4671	XM_001481017	1.46993	0.6267	4198.66	3921.43	4743.82	6523.59	6366.01	7641.29
		Cyp2a4	BC011233	1.9506	0.6255	27496.1	22327.2	32097.3	45511	41405	42735.5
		Ctnna2	NM_001109764	1.46993	0.6252	1198.64	983.194	1141.44	1640.48	1791.75	1872.43
		Itih4	AK004893	1.85893	0.6252	17816.9	15455.6	20725.8	30147	25517.2	30359.9
		Dpp6	AK158964	1.75958	0.625	795.552	1010.51	839.932	1241.33	1432.16	1555.71
		Cyp7b1	BC038810	3.48331	0.6249	2864.73	2908.3	3189.76	4389.91	3796.45	6533.63
		Etnk1	AK049827	2.75692	0.6248	830.07	594.389	552.369	1009.8	974.427	1135.66
		Dnahc1	AK052631	1.46993	0.6241	344.459	322.84	305.853	451.385	537.628	576.571
		Nnmt	U89377	1.75958	0.6234	4467.5	3819.6	5173.39	7453.69	6552.62	7459.42
		Hsd11b1	AK167419	1.9506	0.6221	13912.7	19507.2	19226.1	28281.3	27748.7	27611.7
		Gm4031	XM_001478679	2.23354	0.622	461.782	656.044	636.122	914.372	844.144	1037.54
		Adcy3	AK122298	1.07427	0.6216	427.183	475.779	493.171	743.216	782.508	717.447
		Rpl31	BC092139	1.9626	0.6214	494.241	502.55	666.805	884.645	788.932	988.831
		Gnmt	BC014283	1.46993	0.6212	24157.6	21651.1	29403.7	39437.5	41927.7	38791.2
		Sez6	BC053011	2.87076	0.6211	524.677	730.549	471.32	822.152	945.922	969.723
		Cyp4f14	BC094016	1.9626	0.6209	9196.05	10809.2	11818	17339.2	14423.6	19627.3
		Dleu2	AK080165	1.9506	0.6202	1733.15	1759.84	1874.24	3364.52	2319.39	3070.47
		Ptprn	BC148365	2.87076	0.6199	926.423	1064.03	682.258	1280.06	1584.81	1391.82
		Gm3785	XM_001478277	2.87076	0.6191	1650.39	1140.64	1799.27	2322.29	2292.9	2680.06
		Ppfia2	AK087448	3.39609	0.6186	355.857	414.387	619.005	694.413	698.181	795.326
		Rhoa	BC068115	1.46993	0.618	10676.6	11290.4	8534.67	16485.7	17388.4	15203.4
		Lingo1	BC065696	3.23114	0.6179	511.741	718.421	436.577	758.558	958.542	935.738
		Gm6025	XM_622034	4.00217	0.6175	691.206	420.59	591.103	796.528	798.731	1146.88
		Sqrdl	BC011153	1.88991	0.6169	8345.2	6444.07	9149.99	13494.6	12049.4	12889.1
		Gm6780	XM_001480999	3.84375	0.6163	2459.69	3165.67	4082.69	5212.08	4228.78	6162.87
		Pom121	BC053101	1.46993	0.6162	287.411	331.209	382.571	556.319	546.829	511.589
		Hpn	AK002694	2.87076	0.6159	3957.16	2531.3	4192.18	5858.28	5499.49	5577.52
		Entpd3	BC079871	1.75958	0.6157	274.673	364.353	317.483	456.791	570.068	522.706
		Gm2630	XM_001474171	3.64579	0.6143	320.698	305.451	485.893	716.309	569.672	503.128
		Cbln4	BC132025	4.75699	0.6129	416.494	619.481	464.36	575.799	970.366	931.213
		C530008M17Rik	AK050000	2.87076	0.6127	954.818	1298.07	992.793	1379.09	1945.02	1994.42
		Dpp6	BC085154	2.87076	0.6127	456.644	494.904	359.154	565.367	828.569	753.156
		Gm5843	XM_994159	3.06645	0.6126	1288.82	1824.96	1707.56	2818.8	2014.08	3077.22
		Darc	BC005583	1.9506	0.6122	765.326	775.022	611.696	971.088	1278.49	1273.84
		Rap1gds1	BC011279	1.44146	0.612	368.916	319.01	405.179	578.371	614.045	585.816
		Itih3	BC015276	3.23114	0.6113	21757.2	16784.4	28367.4	40745.2	36016.9	30906.9
		Cyp2c50	AK149466	2.23354	0.6112	5944.03	6516.45	8023.41	12116.5	9022.98	12447.3
		Cd200	BC019172	2.2131	0.611	484.94	704.479	521.512	823.016	1012.86	937.109
		Nell1	BC156969	2.87076	0.6105	529.611	616.85	599.996	727.142	1009.73	1173.24
		Aprt	AK148338	2.87076	0.6103	251.165	290.55	415.38	564.892	448.963	525.8
		Gsta1	BC132572	4.00217	0.6103	10206.6	12702	7575.78	16700.3	20003.7	12933.8
		Cyp39a1	BC021418	1.75958	0.6095	1051.17	1402.84	1408.29	2013.05	2231.73	2041.28
		Birc3	AK156097	4.00217	0.6076	1073.01	699.947	1334.8	1819.11	1535.92	1599.61
		Grm8	BC051384	1.75958	0.6063	542.698	789.811	628.093	1062.53	1108.29	1025.98
		Fdxr	BC071268	2.2131	0.6035	589.159	719.991	826.124	1292.25	960.28	1284.6
		Ugt2b5	BC028262	1.46993	0.6031	10824.4	10729.5	13445.7	20679.3	17326	19872.1
		Fgl1	BC021946	2.87076	0.603	7120.01	5256.8	9140.17	12249	11953.2	10655.5
		6030419C18Rik	BC096614	2.87076	0.6023	762.227	876.443	526.796	1088.2	1164.49	1271.16
		Calcr	AK138275	4.00217	0.602	855.494	1203.5	1027.2	1181.7	2001.55	2049.2
		Fam82a1	AK139382	2.75692	0.602	1835.09	1580.34	2375.28	3660.62	2640.39	3267.08
		Epb4.1	BC079875	1.07427	0.6018	769.637	870.347	925.31	1360.04	1379.52	1515.7
		Mup12	XM_001472149	1.75958	0.6012	25136.5	24656.3	34851.5	47312.5	43850.1	47913.6
		Cops7a	BC003724	3.48331	0.6002	3446.1	3887.89	6163.98	6826.83	8415.8	6648.76
		Hist3h2ba	BC051921	2.87076	0.598	822.886	748.112	507.291	983.273	1175.38	1263.66
		Serpina1a	BC037007	1.9626	0.5976	904.251	1243.02	1057.76	2095.75	1497.52	1774.74
		Hist2h3b	BC156965	1.9506	0.5974	596.559	606.577	880.609	1081.5	1203.65	1147.88
		Abhd15	AK040172	1.9626	0.5971	752.194	954.97	1124.38	1738.9	1380.94	1580.09
		Mup10	XM_001472055	4.41688	0.5969	19323.3	25464.8	40035.9	48551.8	40981.4	46558.5
		Gm6790	XM_892497	1.46993	0.5964	1665.66	1282.79	1725.1	2490.97	2726.1	2559.02
		Kalrn	AK008844	1.46993	0.5963	1499.44	1471.86	1666.13	2941.22	2595.98	2271.51
		Pip5k1b	BC034864	2.2131	0.5963	395	438.789	344.205	534.477	645.414	815.564
		Hmgb1l	XM_890347	2.87076	0.5953	319.187	341.516	441.538	500.884	571.227	797.489
		Rian	AK017440	2.2131	0.5942	1470.39	1081.5	1215.27	1751.27	2585.94	2034.23
		Gnmt	BC087960	4.03686	0.5937	19976.7	15514.9	32079.2	34801.5	34452.3	39621.3
		Gm13880	XM_485041	1.46993	0.5934	453.749	406.527	489.383	682.242	700.934	903.529
		Hist2h3b	BC156107	1.44146	0.5931	444.353	495.582	527.068	781.792	930.393	764.757
		Pcdha11	BC156384	2.08542	0.5925	1154.96	1671.73	1174.76	1978.82	2553.97	2157.73
		Pcdha6	BC054813	1.46993	0.5919	1325.7	1202.32	1256.86	1800.78	2122.56	2528.06
		Sntg2	AK008673	2.08542	0.5915	309.156	419.724	271.573	554.277	617.875	497.142
		Acsm5	BC095985	1.46993	0.5882	6011.92	5227.13	6893.54	11509.5	8702.45	10626.3
		Gm5939	XM_621046	1.44146	0.5871	776.853	783.775	907.881	1578.29	1323.62	1307.58
		2700045P11Rik	BC030884	1.46993	0.5868	818.214	772.086	728.512	1136.84	1525.31	1313.41
		Bhmt	BC037004	0	0.5867	22421.2	23151.6	23832.2	39650.6	39394.7	39224.2
		Cyp2c44	BC026766	1.9626	0.5866	7618.18	7724.1	10942.1	16292.1	12544.7	15610.7
		Orm1	AK138985	2.87076	0.5851	5719.47	7282.21	10011.1	14741.6	12847.5	10992.9
		Pzp	BC057983	2.87076	0.5848	24196.5	21233.5	37047.6	50219.8	43104.1	43970.3
		Col27a1	BC049173	1.75958	0.5832	1493.15	1063.09	1277.2	2076.24	2499.99	1969.45
		Kalrn	AK139581	1.9506	0.5832	1176.94	1719.09	1585.09	2968.69	2284.39	2383.93
		Gm6706	XM_899578	2.75692	0.5813	492.13	324.378	486.274	626.343	709.689	889.053
		Cxcl1	BC132502	2.87076	0.5811	868.435	1259.48	830.503	1978.68	1804.91	1296.05
		Gm6155	XM_884867	2.2131	0.5806	932.089	779.889	1229.94	1487.42	1556.43	1972.97
		Gm5509	XM_001475540	1.75958	0.5804	652.574	703.248	986.739	1319.14	1259.61	1393.67
		Nnmt	BC028757	2.87076	0.5795	4145.32	4944.96	7852.51	9871.51	9196.9	9108.22
		Serpina1d	BC021850	1.46993	0.5794	7227.06	9028.15	8096.38	15069.8	11989	15032.8
		Gm2372	XM_001473342	3.06645	0.5782	1515	2443.39	2931.66	4088.63	3589.54	3826.25
		Rasgrp1	BC057120	3.89875	0.5782	513.336	945.362	892.796	1062.92	1499.49	1406.49
		Nat9	AK020083	3.34319	0.5774	1700.63	1041.93	1946.7	2749.22	2224.78	2929.82
		Atp1a3	BC037206	2.2131	0.5728	411.005	567.129	419.138	628.768	895.859	923.081
		Kcnc1	BC125470	2.23354	0.5727	388.297	572.985	344.991	649.885	785.689	800.385
		Mtif3	AK012733	4.41688	0.571	3149.16	4232.19	1961.3	5516.3	4284	5940.4
		Zfpm2	BC059241	0	0.5708	308.777	338.74	318.672	571.739	558.342	561.519
		Pisd-ps3	AK034517	1.46993	0.5704	1110.37	1593.31	1342.19	2679.7	2191.11	2179.03
		Gm4089	XM_001478997	4.57546	0.5686	457.98	369.922	774.42	1085.23	919.27	715.501
		Slc4a8	BC030388	0	0.5661	299.253	254.287	301.583	502.644	500.722	502.611
		Hist1h3i	BC116383	4.00217	0.5659	795.367	500.468	1005.59	1094.38	1217.4	1657.89
		EG214403	M29009	4.75699	0.5637	4553.26	3544.84	7774.91	9831.97	7004.82	10174.5
		Ang	BC055355	1.01548	0.5624	4130.69	4753.42	3838.07	7933.75	7736.69	6902.87
		Gm6981	XM_894456	1.46993	0.5609	244.44	352.165	300.303	516.431	536.647	528.597
		Pigt	BC034175	1.46993	0.5604	440.68	626.138	511.822	869.846	929.822	992.018
		Pfas	AK076238	4.00217	0.5601	240.585	445.016	516.409	718.429	587.319	745.724
		Slc7a14	BC061928	1.44146	0.5601	361.169	462.81	384.908	687.804	817.921	650.929
		Gm7060	XM_994723	2.23354	0.5586	395.542	378.013	296.465	500.876	597.246	850.323
		Gsta2	BC061133	2.2131	0.5578	10410.8	16112.3	16915.7	22088.5	25268.7	29299.9
		AI504432	AK039146	1.75958	0.5566	451.753	629.587	534.061	1006.86	1118.08	782.362
		C4b	BC018277	1.46993	0.5561	1328.27	1882.45	1321.44	2400.52	2873.3	2786.26
		Slc6a7	BC050103	1.9506	0.555	372.351	284.521	225.708	452.461	542.423	570.042
		Pafah2	AK144090	1.9506	0.554	1347.2	1698.08	2258.69	3471.38	2764.1	3167.88
		Dym	AK215509	1.46993	0.5537	991.395	961.064	1270.04	2188.69	1896.81	1717.46
		Pcdha7	BC080863	2.08542	0.5533	454.78	726.744	510.345	810.709	1145.77	1071.75
		Slc9a3r1	AK216315	1.75958	0.5533	777.498	1151.42	884.314	1752.65	1401.67	1902.59
		Mup13	XM_001472190	1.96521	0.553	22299.5	23549.2	38271.1	50346.3	47987.9	49181
		Grin1	BC039157	1.46993	0.5526	319.61	452.82	293.535	597.297	633.343	665.568
		Lcn2	BC132069	3.64579	0.5516	10139.2	11471.8	11170.5	18151	31070.6	13726.9
		Gabra3	BC119317	2.2131	0.5514	511.972	431.056	321.477	614.874	726.545	947.528
		Lmbrd2	BC120727	4.00217	0.5512	208.582	234.824	464.49	521.492	468.445	556.149
		Grin1	AK158175	1.07427	0.5505	319.707	353.448	266.154	535.869	619.378	543.289
		Sez6l	BC056471	2.87076	0.5504	650.759	568.642	326.334	906.08	878.652	909.92
		Pcdh8	BC053008	1.75958	0.5485	260.872	413.537	356.454	536.414	701.395	619.384
		Lphn2	BC156478	2.2131	0.548	176.034	285.971	306.657	403.817	477.605	486.284
		Slc38a3	BC054846	1.01548	0.5478	12971.6	16740.7	16065.6	27953.1	26384.5	28772.7
		Cmtm8	BC027554	2.87076	0.5472	6547.83	5010.15	10280.6	13622.3	11450.8	13193.7
		Kng1	BC108936	2.23354	0.5449	17145.7	10644.5	14900.6	28023.8	19869.8	30179.6
		Serpina3m	BC053337	2.23354	0.5424	8708.53	7863.12	13791.7	20507	15232.7	18949.5
		Sh3glb1	AK184553	1.75958	0.5382	1423.71	1667.07	2003.4	3930.8	3051.03	2543.23
		Npm3-ps1	NR_002702	3.39609	0.5373	1770.77	1287.95	754.63	2350.13	2127.63	2219.49
		Dpp6	AK033808	1.75958	0.5356	428.486	562.274	343.952	685.282	877.358	897.177
		Cyp4a31	NM_201640	2.87076	0.5355	6159.38	4088.93	4361.5	10994.5	6248.7	10412.6
		Hist1h2bh	BC092138	3.97877	0.5347	1026.02	1076.88	1984.56	3245.75	1814.59	2435.63
		Herpud1	BC013523	1.46993	0.5339	12480.2	13651	18964.6	29698.8	28850.4	24777.6
		Dpysl5	AK044866	0.944957	0.5338	746.379	758.923	779.54	1398.72	1649.04	1258.81
		Slc32a1	BC052020	2.08542	0.5314	213.215	357.017	197.008	436.089	446.662	512.956
		Gm7475	XM_974333	1.9626	0.5282	635.899	1053.56	1049.84	2008.79	1488.98	1595.62
		Hapln4	BC125339	1.46993	0.5282	263.495	384.726	344.812	520.747	673.086	676.848
		Aldh4a1	BC060650	2.89024	0.5276	729.816	907.343	1022.06	2262.97	1070.92	1901.8
		Osgin1	BC132440	1.46993	0.5255	1800.68	2183.57	2236.85	4729.19	3185.58	4021.89
		Cyp4a12b	BC060945	4.57546	0.5254	2879.58	3287.03	6796.05	8686.28	5757.74	8866.13
		Atp1a3	BC034645	1.46993	0.5226	438.142	524.698	349.944	657.784	893.41	958.944
		Hsd3b3	M77015	2.23354	0.5226	6947.25	4410.63	8042.69	11802.7	9876.18	14816.9
		Dleu2	AK134888	1.46993	0.5218	457.999	337.038	529.371	856.668	798.476	840.65
		Ugt2b38	BC015272	0	0.5191	3106.9	3091.73	2862.64	6613.09	5583.08	5323.85
		Trfr2	AK165320	1.88991	0.5187	3744.33	3127.89	3016.91	7863.77	4477.22	7192.93
		Lrtm2	AK045494	1.07427	0.5164	388.186	365.82	289.158	578.176	681.809	756.502
		H2-T23	BC005648	1.46993	0.5125	2506.39	1839.53	2487.9	4673.21	3613.77	5046.12
		Neb	AF203899	2.23354	0.5124	206.944	331.555	447.892	629.399	587.219	617.898
		Mapk8	AK139498	0	0.5107	363.841	357.257	463.533	742.37	752.973	809.343
		Gm7293	XM_001480150	1.88991	0.5098	996.688	1106.17	1365.67	1603.15	2554.3	2774.32
		Gm3705	XM_001477481	2.23354	0.5061	332.066	208.604	362.062	766.74	460.535	547.993
		Cyp2b10	BC060973	1.88991	0.5057	641.655	592.518	1103.1	1529.31	1542.2	1374.67
		Gm6259	XM_886207	1.9506	0.5057	599.077	419.882	677.811	930.54	956.275	1481.53
		Gsta1	BC061134	1.46993	0.5014	12967.4	9119.83	8776.23	21384.7	23213.5	16582.2
		Pcsk4	BC052535	1.75958	0.5002	1547.67	2320.26	2338.89	3936.93	3232.17	5274.87
		Gpr83	BC141536	1.9506	0.4999	197.663	317.082	285.243	416.747	706.342	486.226
		Serpina1b	BC049255	0.944957	0.4977	17000.8	15564.6	21816	38706.4	34454.1	35117.4
		Hsd3b2	BC026757	2.87076	0.489	2851.97	6212.61	6569.65	10755.9	9156.06	10108.2
		Igfbp2	BC012724	4.00217	0.486	2386.01	5677.19	4605.21	10753.1	5430.12	9309.11
		Osgin1	BC022135	1.46993	0.4844	1472.8	1809.84	1841.42	4128.49	2596.92	4026.67
		Ugp2	BC025585	1.75958	0.4844	10242.5	11272.4	19787.3	28298.2	25138	28262.8
		C1ql3	BC024634	0	0.4839	365.859	362.212	309.452	639.925	745.626	758.689
		Pqlc2	AK081661	1.44146	0.4766	687.997	956.644	1145.5	2092.76	1727.11	1926.78
		Apol7a	AK085956	1.46993	0.473	5348.81	3810.55	6694.13	12047	9791.25	10933.5
		Mup16	XM_001472299	1.46993	0.471	9673.85	9027.05	12399.9	23132.2	15733	28473.8
		H2-Bl	AY989856	0	0.4629	415.574	492.439	573.794	1215.03	993.346	981.162
		Dlx6	AF022078	0	0.4575	382.5	320.238	329.009	678.705	753.608	822.937
		Suhw4	AK169622	1.44146	0.4569	480.56	496.562	812.117	1311.62	1273.3	1216.26
		Saa1	BC087933	1.75958	0.4559	2283.34	1897.06	3748.23	6164.47	4368.18	6361.8
		Es1	BC028907	1.46993	0.4496	3348.18	5112.12	6484.89	11647.7	9866.6	10625.3
		Zfp605	BC007165	1.44146	0.4448	521.517	512.682	799.169	1484.83	1080.49	1513.57
		Gne	AK010070	1.07427	0.4423	1299.73	1964.24	1919.37	4470.1	3306.04	3831.84
		Mogat2	BC052831	2.51989	0.4411	384.7	143.447	197.506	424.577	494.832	604.422
		Ang2	BC140357	1.46993	0.4359	224.868	195.317	372.046	612.613	543.963	592.059
		Mup18	XM_001472374	1.46993	0.4192	9796.58	10185.5	20230	31932.5	24867.6	34512.2
		Gm4293	XM_001480394	1.46993	0.4172	433.714	648.878	821.067	1887.1	1299.81	1296.88
		Npm3	BC048491	1.46993	0.4123	1469.71	800.562	617.261	2298.11	1961.47	2298.32
		Lipa	BC058564	1.44146	0.4016	1190.18	1044.85	1968.07	3453.14	2713.78	4032.14
		Serpina3f	BC049975	4.21644	0.3938	218.301	167.212	656.825	720.433	1084.24	502.619
		Orm2	BC057985	1.44146	0.3793	2799.19	3234.2	4695.74	12894.5	8279.26	7298.58
		Cyp4a32	NM_001100181	1.9626	0.3787	735.482	2207.34	1614.45	4105.21	2880.21	4081.24
		Serpina3k	BC019802	3.23114	0.3741	4161.01	5684.55	16250.7	26018.3	14255.3	19797.6
		Echdc3	BC002214	1.07427	0.3628	546.558	512.735	953.944	2036.22	1366.59	2011.23
		Klf13	AK002926	1.01548	0.3406	247.633	197.594	414.728	885.804	687.38	843.503
		Stk32c	BC026457	0	0.3104	169.196	124.354	147.704	455.456	480.157	475.18
		Gm12836	XM_621635	0	0.276	404.769	439.715	680.882	2112.41	1522.81	1792.15
		Cyp3a57	NM_001100180	0	0.2712	186.107	164.269	149.282	936.639	416.325	586.464
		Serpina3m	X69832	1.01548	0.2708	1088.68	701.551	1887.83	3516.36	3938.79	5242.99
		Cyp3a41b	NM_001105159	4.41688	0.2638	6221.42	1391.68	569.541	9050.41	6854.33	4327.77
		Cyp2c37	BC057912	0	0.2525	3633.09	3768.62	8384.37	19613.8	16449.4	22097.9
		Apol9b	BC057684	0	0.243	161.22	271.415	334.832	978.297	1017.36	1026.41
		Cyp2a21-ps	XM_286199	1.01548	0.1985	207.722	278.69	714.941	1805	1355.69	2161.19
		Cyp3a16	BC113143	1.46993	0.1671	134.801	355.25	892.336	2735.03	1084.53	3085.94
